# Supplementary material for: The Procaine-Based ProcCluster® Impedes the Second Envelopment Process of Herpes Simplex Virus Type 1
Source: Int J Mol Sci. 2025 Jul 25;26(15):7185. doi: 10.3390/ijms26157185 (PMC12346171; doi:10.3390/ijms26157185)
Supplement: Supplementary file 1 [file ijms-26-07185-s001.zip]

Archive with 1 entries (1 files):
- ijms-3732503-supplementary.pdf
